# Supplementary material for: Diel versus time-integrated (daily) photosynthesis and irradiance relationships of coral reef organisms and communities
Source: PLoS One. 2018 Dec 17;13(12):e0208607. doi: 10.1371/journal.pone.0208607 (PMC6296501; doi:10.1371/journal.pone.0208607)
Supplement: S1 Table — Gross photosynthesis (GP) and net photosynthesis (NP) refers to what was measured in the corresponding study. Maximum photosynthetic rate (Pmax), light saturation point (Ek), maximum irradiance reaching measured individuals or communities (Emax). Slope of time-integrated P-E curve is the ratio of daily P / daily E in mol O2 m-2 d-1 / mol photons m-2 d-1 in cases where instantaneous P was reported as μmol O2 cm-2 h-1. In case instantaneous P was reported in another unit, the original unit was maintained. Note that the slope is not the actual light-use efficiency (LUE), since LUE describes the ratio of time-integrated P / APAR, not P / PAR. (XLSX) [file pone.0208607.s001.xlsx]

## Sheet: Sheet1
Reference	Organism /	Location,	Date1)	Depth	Environm. condition	GP or NP	Pmax	Unit of Pmax	Ek	Emax	Ek / Emax	Equation of instantaneous P-E curve	Time-integrated P-E curve
	community	Lon (N); Lat (E)	(yyyy mm dd)	(m)					(µmol photons m-2 s-1)				Slope (P/E)	r	p
A.) Individuals, measured in-situ
[59] Mass et al. 2007	Stylophora pistillata	Eilat, Red Sea	2005 02 15	5	~21°C	NP	0.87	µmol O2 cm-2 h-1	121	660	0.183333	P = Pmax * (e(E/Ek) - e(-E/Ek)) / (e(E/Ek) + e(-E/Ek))	0.00459498	0.96158	0
		34.9333; 29.500	2005 02 15	65	~21°C	NP	0.15	µmol O2 cm-2 h-1	3.1	6	0.516667		0.08499	0.99511	0
			2005 07 15	5	~27°C	NP	1.19	µmol O2 cm-2 h-1	233	1084	0.214945		0.00393279	0.96926	0
			2005 07 15	65	~22°C	NP	0.42	µmol O2 cm-2 h-1	15.4	109	0.141284		0.0126994	0.94763	0
[15] Sawall et al. 2014	Pocillopora verrucosa	KSA, Red Sea	2011 09 07	5	26.7°C	NP	0.6778	µmol O2 cm-2 h-1	151.668	800	0.189585	P = Pmax * (1-e(-E/Ek))	0.00296598	0.97798	0
		34.804; 28.525	2012 02 20	5	21.5°C	NP	1.406	µmol O2 cm-2 h-1	220.19	700	0.314558		0.00673099	0.99015	0
		36.349; 26.188	2011 09 11	5	29.2°C	NP	1.847	µmol O2 cm-2 h-1	153.328	750	0.204437		0.00862782	0.98031	0
			2012 02 25	5	23.2°C	NP	2.2802	µmol O2 cm-2 h-1	285.244	750	0.380325		0.00971348	0.99291	0
		38.176; 23.947	2011 09 16	5	29.3°C	NP	1.08489	µmol O2 cm-2 h-1	342.653	820	0.41787		0.00410184	0.994	0
			2012 03 02	5	24.3°C	NP	1.05517	µmol O2 cm-2 h-1	176.927	730	0.242365		0.00502744	0.98486	0
		38.963; 21.753	2011 09 20	5	30.3°C	NP	1.59233	µmol O2 cm-2 h-1	237.515	830	0.286162		0.00654104	0.98845	0
			2012 03 07	5	25.4°C	NP	1.7144	µmol O2 cm-2 h-1	235.642	720	0.327281		0.00791166	0.99079	0
		40.638; 19.614	2011 09 25	5	30.6°C	NP	1.67933	µmol O2 cm-2 h-1	259.643	800	0.324554		0.00698786	0.99066	0
			2012 03 12	5	28.5°C	NP	2.68117	µmol O2 cm-2 h-1	276.143	700	0.394489		0.0121013	0.99335	0
		42.032; 16.527	2011 09 29	5	31.9°C	NP	1.668	µmol O2 cm-2 h-1	181.917	500	0.363835		0.0107945	0.99233	0
			2012 03 17	5	27.9°C	NP	3.015	µmol O2 cm-2 h-1	271.311	650	0.417402		0.0143862	0.99399	0
[47] Porter et al. 1984	Stylophora pistillata	Eilat, Red Sea	1982-02-01	2	light adapted	NP	1.222	µmol O2 cm-2 h-1	273	580	0.47069	P = Pmax * tanh(E/Ek)	0.00736385	0.99372	0
		34.9333; 29.500	1982-02-01	2	shade adapt. (10% light)	NP	0.25	µmol O2 cm-2 h-1	60	50	1.2		0.0103571	0.99968	0
[7] Chisholm et al. 2003	Hydrolithon onkodes (CCA)	Lizard Is., AUS -145.450; -14.667	1986 06 01	0	23-30°C	NP	2.28	µmol O2 cm-2 h-1	205	1516	0.135224	P = Pmax * tanh(E/Ek)	0.00490577	0.94515	0
	Neogoniolithon brassica-florida (CCA)		1986 06 01	0	23-30°C	NP	1.84	µmol O2 cm-2 h-1	157	1516	0.103562		0.00370818	0.92959	0
			1986 06 01	3	23-30°C	NP	2.11	µmol O2 cm-2 h-1	155	811.845	0.190923		0.00912881	0.96361	0
			1986 06 01	6	23-30°C	NP	1.21	µmol O2 cm-2 h-1	68	422.225	0.161052		0.00972812	0.95483	0
	Hydrolithon reinboldii (CCA)		1986 06 01	3	23-30°C	NP	2.01	µmol O2 cm-2 h-1	129	811.845	0.158897		0.00837989	0.9541	0
			1986 06 01	6	23-30°C	NP	2.28	µmol O2 cm-2 h-1	117	422.225	0.277104		0.0198634	0.97978	0
	Neogoniolithon conicum (CCA)		1986 06 01	0	23-30°C	NP	1.96	µmol O2 cm-2 h-1	85	1516	0.0560686		0.00341521	0.89296	0
			1986 06 01	6	23-30°C	NP	1.67	µmol O2 cm-2 h-1	65	422.225	0.153946		0.0132939	0.95238	0
			1986 06 01	18	23-30°C	NP	1.28	µmol O2 cm-2 h-1	52	30	1.73333		0.0646856	0.99992	0
B.) Individuals, directly from the field, measured in the laboratory
[3] Edmunds & Davies 1986	Porites porites	Jamaica -77.410; 18.470	1984 09 15	10	28°C, clear water	GP	3.672	µmol O2 cm-2 h-1	456	528	0.863636	P = Pmax * tanh(E/Ek)	0.0183038	0.999	0
[60] Edmunds & Davies 1989	Porites porites	Jamaica -77.410; 18.470	1985 09 15	10	28°C, turbid water	GP	2.859	µmol O2 cm-2 h-1	215	411	0.523114	P = Pmax * tanh(E/Ek)	0.0235506	0.99528	0
[61] Kuehl et al. 1995	Acropora sp.	Eilat, Red Sea	1992 02 01	5	21-23°C	GP	11	nmol O2 cm-3 s-1	275	7002)	0.392857	P = Pmax * tanh(E/Ek)	33387.4	0.99918	0
	Favia sp.	34.9333; 29.500	1992 02 01	5	21-23°C	GP	13.6	nmol O2 cm-3 s-1	152	7002)	0.217143		55832.6	0.99484	0
[51] Davies 1991	Pocillopora damicornis	Kaneohe, Hawaii -157.788; 21.444	1990 09 01	3	26°C	GP	10.1	µmol O2 mg DW-1 h-1	254	590	0.430508	P = Pmax * tanh(E/Ek)	6.10978	0.99213	0
	Montipora verrucosa		1990 09 01	3	26°C	GP	5.4	µmol O2 mg DW-1 h-1	176	590	0.298305		3.37519	0.98238	0
	Porites lobata		1990 09 01	3	26°C	GP	4.26	µmol O2 mg DW-1 h-1	177	590	0.3		2.66287	0.98257	0
[31] Chalker 1981	Manicina areolata	Florida -80.427; 25.074	1980 07 01	1	N/A	GP	6.53	µmol O2 colony-1 h-1	342	18973)	0.180285	P = Pmax * tanh(E/Ek)	1.19577	0.96072	0
	Acropora cervicornis	Bahamas -74.190; 22.388	1980 07 01	12	N/A	GP	5.6	µmol O2 colony-1 h-1	236	3723)	0.634409		4.71121	0.99729	0
	Acropora formosa	Magnetic Is., AUS 146.877; -19.152	1980 07 01	6	N/A	GP	5.9	µmol O2 colony-1 h-1	55	7793)	0.0706033		2.1037	0.90624	0
C.) Individuals, laboratory conditions (acclimatized to laboratory conditions)
[52] Ferrier-Pages et al. 2000	Stylophora pistillata (in lab for years)	Hurgada, Red Sea 33.827; 27.289	1999 12 01	5	control cond. 25°C, 12 h Ed=300 : 12 h dark	GP	40	nmol O2 g nubbin-1 min-1	188	4004)	0.47	P = Pmax * (1-e(-E/Ek))	1781.33	0.99515	0
			1999 12 01	5	N-enriched	GP	39	nmol O2 g nubbin-1 min-1	396	4004)	0.99		1158.59	0.99881	0
			1999 12 01	5	P-enriched	GP	49	nmol O2 g nubbin-1 min-1	327	4004)	0.8175		1646.23	0.99828	0
			1999 12 01	5	N+P enriched	GP	82	nmol O2 g nubbin-1 min-1	390	4004)	0.975		2461.04	0.99877	0
[62] Rodolfo-Metalpa et al. 2008	Cladocora caespitosa (in lab for several weeks)	Mediterranean 9.917; 44.050	2006 05 15	8	summer cond. 23°C, 14 h Ed=250 : 10 h dark	GP	4.54	µg O2 µg chl-a-1 h-1	115	2504)	0.46	P = Pmax * (1-e(-E/Ek))	5.43695	0.99496	0
			2006 05 15	8	winter cond. 14°C, 10 h Ed=30, 14 h dark	GP	1.55	µg O2 µg chl-a-1 h-1	50	304)	1.66667		6.96769	0.99957	0
D.) Community metabolism, in-situ
[2] Barnes & Lazar 1993	coral community reef edge / flat	Eilat, Red Sea 34.933; 29.500	1990 03 01	1	21°C	GP	9.25	µmol O2 cm-2 h-1	433	14275)	0.303434	P = Pmax * tanh(E/Ek)	0.0239089	0.98296	0
[63] Carpenter 1985	Reef turf algae community	Virgin Islands	1983 07 15	1.5	28.4°C	NP	5.875	µmol O2 cm-2 h-1	1038	1800	0.576667	P = Pmax * tanh(E/Ek)	0.0106571	0.99642	0
		64.700; 17.750	1983 10 15	1.5	28.4°C	NP	4.625	µmol O2 cm-2 h-1	795	1800	0.441667		0.00912069	0.99261	0
			1983 11 15	1.5	28°C	NP	5.03	µmol O2 cm-2 h-1	845	1800	0.469444		0.00977375	0.99368	0
			1983 12 15	1.5	27.8°C	NP	4.69	µmol O2 cm-2 h-1	900	1800	0.5		0.00895075	0.99465	0
[64] Gattuso et al. 1993	Reef crest to reef flat	Moorea -149.900; 17.483	1991 11 30	1.4	early summer	NP	7.6	µmol O2 cm-2 h-1	655	19506)	0.335897	P = Pmax * (1-e(-E/Ek))	0.0128724	0.99119	0
[65] Gattuso et al. 1997	Algal dominated reef flat	Moorea -149.900; 17.483	1992 07 15	0.7	winter	NP	2.66	µmol O2 cm-2 h-1	243	15326)	0.158616	P = Pmax * (1-e(-E/Ek))	0.00601116	0.97168	0
[10] Boucher et al. 1998	Sandy reef area	Moorea -149.900; 17.483	1992 08 15	1.4	summer	GP	0.68	µmol O2 cm-2 h-1	548	12196)	0.449549	P = Pmax * (1-e(-E/Ek))	5.43695	0.99496	0
E.) Community metabolism, flume
[66] Langdon & Atkinson 2005	Coral community	Kaneohe, Hawaii -157.788; 21.444	1999 08 15	3	27.3°C	NP	5	µmol O2 cm-2 h-1	586	1800 (in flume)	0.325556	P = Pmax * tanh(E/Ek)	0.0102374	0.98519	0
Foot notes
1) Dates in grey are estimated based on prevailing environmental conditions
2) Estimation based on max. Ed on surface (980 µmol photons m-2 s-1)
3) Estimation based on max. Ed on surface (~2200 µmol photons m-2 s-1) and a Kd of 0.148
4) Maximum Ed applied for instantaneous P-E curve
5) Estimation based on max. Ed in 10 cm depth (1600 µmol photons m-2 s-1) and a Kd of 0.13
6) Estimation based on max. Ed on surface (2400, 1700 and 1500 µmol photons m-2 s-1, respectively) and a Kd of 0.148
References
2. Barnes DJ, Lazar B. Metabolic performance of a shallow reef patch near Eilat on the Red Sea. Journal of Experimental Marine Biology and Ecology 1993; 174:1-13
3. Edmunds PJ, Davies PS. An energy budget for Porites porites (Scleractinia). Marine Biology 1986; 92:339-347
7. Chisholm JRM. Primary productivity of reef-building crustose coralline algae. Limnology and Oceanography 2003; 48:1376-1387
10. Boucher G, Clavier J, Hily C, Gattuso JP. Contribution of soft-bottoms to the community metabolism (primary production and calcification) of a barrier reef flat (Moorea, French Polynesia). Journal of Experimental Marine Biology 1998; 225:269-283
15. Sawall Y, Al-Sofyani A, Banguera-Hinestroza E, Voolstra C. Spatio-temporal analyses of zooxanthellae physiology of the coral Pocillopora verrucosa along large-scale nutrient and temperature gradients in the Red Sea. PLoS ONE 2014; 9. e103179 doi: 10.1371/journal.pone.0103179
31. Chalker BE. Simulating light-saturation curves for photosynthesis and calcification by reef-building corals. Marine Biology 1981; 63:135-141
47. Porter JW, Muscatine L, Dubinsky Z, Falkowski PG. Primary production and photoadaptation in light- and shade-adapted colonies of the symbiotic coral Stylophora pistillata. Proceedings of the Royal Society of London. B. Biological Sciences 1984; 222:161-180
51. Davies PS. Effect of daylight variations on the energy budgets of shallow-water corals. Marine Biology 1991; 108:137-144
52. Ferrier-Pagès C, Gattuso JP, Dallot S, Jaubert J. Effect of nutrient enrichment on growth and photosynthesis of the zooxanthellate coral Stylophora pistillata. Coral Reefs 2000; 19:103-113.
59. Mass T, Einbinder S, Brokovich E, Shashar N, Vago R, Erez J, et al. Photoacclimation of Stylophora pistillata to light extremes: metabolism and calcification. Marine Ecology-Progress Series 2007; 334:93-102
60. Edmunds PJ, Davies PS. An energy budget for Porites porites (Scleractinia), growing in a stressed environment. Coral Reefs 1989; 8:37-43
61. Kühl M, Cohen Y, Dalsgaard T, Jorgensen BB, Revsbech NP. Microenvironment and photosynthesis of zooxanthellae in scleractinian corals studied with microsensors for O2, pH and light. Marine Ecology-Progress Series 1995; 117:159-172
62. Rodolfo-Metalpa R, Huot Y, Ferrier-Pagès C. Photosynthetic response of the Mediterranean zooxanthellate coral Cladocora caespitosa to the natural range of light and temperature. Journal of Experimental Biology 2008; 211:1579-1586
63. Carpenter RC. Relationship between primary production and irradiance in coral reef algal communities. Limnology and Oceanography 1985; 30:784-793.
64. Gattuso J-P, Pichon M, Delesalle B, Frankignoulle M. Community metabolism and air-sea CO2 fluxes in a coral reef ecosystem (Moorea, French Polynesia). Marine Ecology Progress Series 1993; 96:259-267
65. Gattuso J-P, Payri CE, Pichon M, Delesalle B, Frankignoulle M. Primary production, calcification, and air-sea CO2 fluxes of a macroalgal-dominated coral reef community (Moorea, French Polynesia). Journal of Phycology 1997; 33:729-738
66. Langdon C, Atkinson MJ (2005) Effect of elevated pCO2 on photosynthesis and calcification of corals and interactions with seasonal change in temperature/irradiance and nutrient enrichment. Journal of Geophysical Research: Oceans 2005; 110:2156-2202
